# Supplementary material for: Deep Dive Into Gaps and Barriers to Implementation of Antimicrobial Stewardship Programs in Hospitals in Latin America
Source: Clin Infect Dis. 2023 Jul 5;77(Suppl 1):S53–61. doi: 10.1093/cid/ciad184 (PMC10321692; doi:10.1093/cid/ciad184)
Supplement: ciad184_Supplementary_Data [file ciad184_supplementary_data.zip]

Archive with 2 entries (2 files):
- Supplement ASP self-assessment questionnaire_SPA.xlsx
- Supplementary material_Fabre.docx
