# Supplementary material for: Deep Dive Into Gaps and Barriers to Implementation of Antimicrobial Stewardship Programs in Hospitals in Latin America
Source: Clin Infect Dis. 2023 Jul 5;77(Suppl 1):S53–61. doi: 10.1093/cid/ciad184 (PMC10321692; doi:10.1093/cid/ciad184)
Supplement: ciad184_Supplementary_Data [file ciad184_supplementary_data.zip › Supplement ASP self-assessment questionnaire_SPA.xlsx]

## Sheet: Instrucciones&Metdología
Instrucciones para el uso de este instrumento
1. Instrucciones generales
Dado que el instrumento ha sido desarrollado para la auto-evaluación de los Programas para la Optimización del Uso de Antimicrobianos a Nivel Institucional, se requiere de cada participante la mayor objetividad posible en el uso de esta herramienta. El instrumento ha sido diseñado para ser aplicado en un tiempo aproximado de 3 horas/persona. Es recomendable registrar en la planilla de papel los r…
2. Instrucciones y recomendaciones para la revisión de documentos
Parte de la información será obtenida de documentos que directa o indirectamente aportan datos para fundamentar el cumplimiento de los componentes, características e indicadores del instrumento. La revisión de documentos suele ser larga y compleja, es por ello que le recomendamos:
· Intente solicitar los documentos y registros específicos que hacen al indicador que está evaluado
· Solicite a los interlocutores que le muestren donde se encuentra la información en los documentos. La revisión por una persona que no está familiarizado con el documento puede ser tediosa y sin frutos. Debe ser explícito sobre lo que necesita.
· Dirija la revisión de los documentos hacia los objetivos del instrumento.
· Al ser usted parte de la organización le resultará más fácil encontrar la información necesaria para evaluar el cumplimiento del indicador
· Recuerde que toda actividad formal (ej. Reuniones de capacitación, Reuniones del Comité de Control de Infecciones), debería quedar registrada en una planilla
3. Instrucciones y recomendaciones para las observaciones directas
La evaluación de muchas de las características se basan en la observación de cómo se realizan las distintas actividades en la práctica cotidiana.
· Cuando realice observaciones directas, compare el estándar recomendado en su institución con lo que realmente se realiza.
· Si observa un quiebre de técnicas o prácticas inadecuadas, tome nota y luego comente con el personal involucrado sus observaciones para entender el motivo del desvío e inducir una corrección del mismo.
· Recuerde que un desvío aislado (no repetido) no representa una tendencia. Sólo la observación sistemática de desvíos en las prácticas debe ser considerado como un no cumplimiento del indicador. Desvíos ocasionales no aislados deberían ser considerados como cumplimientos parciales.
4. Nivel de cumplimiento de los indicadores
Cada indicador deberá ser evaluado en su nivel de cumplimiento de acuerdo a las siguientes categorías.
Cumplimiento Total: El indicador es cumplido en su totalidad de acuerdo al verificador sugerido (ver Planilla de Registro y Grilla de Evaluación).
Ejemplos:
· Existen normas escritas, éstas se han difundido por un método fehaciente y están accesibles para todo el personal (ver Planilla de Registro y Grilla de Evaluación).
· Se han definido indicadores (numeradores y denominadores) que son recolectados con regularidad
Cunplimiento Parcial: El indicador NO es cumplido en su totalidad de acuerdo al verificador sugerido (ver Planilla de Registro y Grilla de Evaluación).
Ejemplos:
· Existen normas escritas, PERO éstas no se han difundido por un método fehaciente o bien NO están accesibles para todo el personal (ver Planilla de Registro y Grilla de Evaluación).
· Se han definido indicadores (numeradores y denominadores) PERO éstos NO son recolectados con regularidad
No cumple: El indicador NO es cumplido en absoluto de acuerdo al verificador sugerido
Ejemplos:
· NO existen normas escritas
· NO se han definido indicadores válidos (numeradores y denominadores)
No aplica: Este concepto puede ser utilizado sólo cuando el indicador no es cumplido por la institución debido a que las características del mismo no lo permiten. NO utilizar esta calificación como equivalente de No cumple. Siempre acompañar la opción No aplica de un comentario explicativo que justifique el uso de esta categoría.
Ejemplos:
· NO se realiza vigilancia de neurocirugías debido a que el centro no realiza este tipo de procedimientos
· El centro no lleva a cabo desinfección de alto nivel ya que no realiza procedimientos endoscópicos
5. Verificadores sugeridos
Corresponden a elementos que el evaluador debería obtener para asegurarse el cumplimiento del indicador (ver Planilla de Registro y Grilla de Evaluación).
Ejemplos:
· Guías, Manuales o Procedimientos escritos que documenten una recomendación o proceso requerido
· Registros escritos de las actividades y resoluciones del Grupo para la Optimización del Uso de Antimicrobianos
· Reportes periódicos de los indicadores de proceso y resultado utilizados para el monitoreo del Programa para la Optimización del Uso de Antimicrobianos
6. Metodología del cálculo de los puntajes
6.1 Estimación del puntaje para un Componente
Ejemplo de la estimación del puntaje para el Componente: "Apoyo de la Alta Dirección y Responsabilidad"
Número total de indicadores del Componente: Este Componente tiene un total de 9 indicadores
Total de puntos teóricos para ese Componente: Se define un puntaje total teórico para este Componente de 100 puntos
Indicadores evaluables (a): ∑ Total + Parcial + No cumple (No se incluyen los No Aplica). Total de indicadores = 3 (total) + 3 (parcial)+ 2 (no cumple) = 8 . No se incluye 1 No aplica
Asignación del valor por indicador (b): Dividir 100 entre el total de indicadores evaluables (a) (redondeando a dos decimales). Valor por indicador = 100/8 = 12,5
Ponderación de los puntajes (c): Total = 1; Parcial = 0,5; No cumple = 0. La condición No aplica no se computa el indicador
Puntaje final para el Componente analizado (d):
– Total: (b) x c x total de indicadores con cumplimiento total = 12,5 x 1 x 3 = 37,5
– Parcial: (b) x c x total de indicadores con cumplimiento parcial = 12,5 x 0,5 x 3 = 18,75
– No cumple: (b) x c x total de indicadores que no cumplen = 14,3 x 0 x 2 = 0
– No aplica: no se computa el indicador en el puntaje final de la sección
Puntaje final del Componente: Suma de los valores relativos obtenidos en cada indicador: ∑ valores relativos de cada respuesta (d): 37,5 +18,75 + 0 = 56,25
Puntaje máximo y mínimo posible para el Componente:
– Máximo: 100 si todos los valores relativos de los indicadores corresponden a cumplimiento Total
– Mínimo: 0 si todos los valores relativos de los indicadores corresponden a No cumple
6.2 Estimación del puntaje para cada Sección
El puntaje de cada Sección resulta del promedio de los puntajes individuales de cada Componente para esa Sección
6.3 Estimación del puntaje Global de la autoevaluación
El puntaje Global de la autoevaluación resulta del promedio de los puntajes individuales de cada Sección

## Sheet: Instrumento
Sección	Componente	Indicadores		Verificadores Sugeridos	Nivel de cumplimiento	Puntos	Puntaje	Comentarios
1. Soporte administrativo, Equipo PROA e Infraestructura	1.1 Apoyo de la Alta Dirección y Responsabilidad	1.1.1 La estructura y las responsabilidades de los integrantes del PROA han sido definidas y respaldadas por la Alta Dirección	1.1.1.a La institución cuenta con un documento formal del PROA en el cual se describen las actividades, responsabilidades, objetivos, metas e indicadores del mismo, aprobado por la Alta Dirección?	Cumplimiento total: Documento consensuado, firmado por la autoridad correspondiente y difundido; Cumplimiento parcial: no cumple con alguno de los criterios; No cumple: no existe un documento.	Cumple total	2	11.1111
			1.1.1.b Hay un documento oficial que designa al médico / profesional responsable, que describe las funciones de los integrantes del PROA y asigna tiempo protegido (asignado) para realizar las actividades PROA?	Documento firmado por la autoridad local. Cumplimiento total: Existe documento que cumple con todos los criterios; Cumplimiento parcial: El documento no cumple con alguno de los criterios; No cumple: no existe documento.	Cumple total	2	11.1111
			1.1.1.c El personal responsable de PROA responde a un alto nivel directivo dentro de la institución?	Documento firmado por la autoridad local. Cumplimiento total: El personal responsable del PROA responde a un alto nivel directivo (ej. Director; Gerente); Cumplimiento parcial: El personal responsable del PROA responde a un mando medio de la institución (ej. Jefatura); No cumple: no está establecido a quien reporta el personal responsable del PROA.	Cumple total	2	11.1111
			1.1.1.d El hospital cuenta con un Comité de PROA multidisciplinario o en su defecto un Comité que asume las funciones del Comité de PROA?. El indicador se refiere a la constitución de un Comité específico de PROA y no al Comité de Prevención y Control de Infecciones.	Actas, informes periódicos o informe anual. Cumplimiento total: Existe un Comité o estructura multidisciplinaria que cumple con alguna de estas funciones (aprobar, revisar y evaluar el PROA); Cumplimiento parcial: Existe un Comité o estructura multidisciplinaria pero sin capacidad decisoria; No cumple: no existe Comité de PROA o estructura multidisciplinaria que asuma las funciones del Comité de …	Cumple parcial	1	5.55556
			1.1.1.e El Comité de PROA se reúne regularmente?	Actas, informes periódicos o informe anual. Cumplimiento total: reunión al menos 4 veces al año. Cumplimiento parcial: reunión de 1 a 3 veces al año. No cumple: menos de una reunión anual.	Cumple total	2	11.1111
			1.1.1.f El Comité de PROA integra sus actividades con otros Comités como por ejemplo Calidad y Seguridad del Paciente?	Actas, informes periódicos o informe anual. Cumplimiento total: Existen actas que demuestran la integración del Equipo PROA con otros Comités; Cumplimiento parcial: No existen actas que demuestran la integración del Equipo PROA con otros Comités, pero el Equipo se reúne con los otros Comités; No cumple: El Equipo PROA no participa de las reuniones de otros Comités.	Cumple total	2	11.1111
			1.1.1.g El hospital asigna un presupuesto específico para PROA (ej. salario, materiales de difusión, entrenamiento, o apoyo tecnológico)?	Documento firmado por la autoridad local o asignación presupuestaria claramente identificada. Cumplimento total: existe un presupuesto anual asignado y aprobado para PROA que se revisa anualmente, incluyendo al menos parte del salario de los líderes del Equipo PROA. Cumplimiento parcial: existen recursos asignados pero no un presupuesto formal. No cumple: no existen recursos asignados específicos.	Cumple total	2	11.1111
		1.1.2 Las funciones de PROA son dirigidas y evaluadas por el nivel más alto de la organización en general representada por la Dirección Médica de la institución	1.1.2.a Existen metas anuales para PROA para el hospital y un plan o programa para abordar las metas anuales?	Programa anual de PROA conteniendo prioridades, objetivos, estrategias e indicadores. Cumplimiento total: Existe un plan o programa anual consensuado, aprobado por la autoridad correspondiente y difundido; Cumplimiento parcial: no cumple con alguno de los criterios; No cumple: no existe el plan o programa.	Cumple total	2	11.1111
			1.1.2.b El desempeño del PROA es monitoreado y evaluado al menos una vez al año por la alta dirección?	Actas, informes periódicos o informe anual. Cumplimiento total: Existe evidencia de que el plan sea evaluado anualmente por la alta dirección; Cumplimiento parcial: El plan es evaluado menos de una vez por año por la alta dirección. No cumple: No existe evaluación por parte de la alta dirección.	Cumple total	2	11.1111
	1.2 Recursos humanos	1.2.1 Medico líder del equipo PROA	1.2.1.a Existe un médico líder del PROA capacitado en PROA, Epidemiologia Básica y/o Infectología?	Certificados; Documento con roles claramente definidos para los integrantes del Equipo PROA. Cumplimiento total: médico capacitado en PROA/infectología. Cumplimiento parcial: existe un médico a cargo pero no capacitado en PROA/infectología. No cumple: no existe un médico en el PROA.	Cumple total	2	10
			1.2.1.b Cuál es el tiempo protegido (asignado) o dedicado del médico líder del PROA para realizar actividades relacionadas con PROA?	Responda sobre el tiempo dedicado independientemente si se le asigna un salario específico para las actividades de PROA. Cumplimiento total: = 0,5 jornada diaria laboral en un hospital de <300 camas; = 0,8 jornada diaria laboral en un hospital >300 a < 500 camas; 1 jornada diaria laboral en un hospital de >500 camas. Cumplimiento parcial: no cumple con la relación. No Cumple: no existe personal d…	Cumple total	2	10
		1.2.2 Farmacéutico líder del equipo PROA	1.2.2.a Existe un Farmacéutico clínico co-líder del PROA capacitado en PROA y/o en enfermedades infecciosas?	Certificados; Documento con roles claramente definidos para los integrantes del Equipo PROA. Cumplimiento total: farmacéutico capacitado en PROA. Cumplimiento parcial: existe un farmacéutico a cargo pero no capacitado en PROA. No cumple: no existe un farmacéutico en el PROA.	Cumple total	2	10
			1.2.2.b Cuál es el tiempo protegido (asignado) o dedicado del farmacéutico clínico co-líder del PROA para realizar actividades relacionadas con PROA?	Responda sobre el tiempo dedicado independientemente si se le asigna un salario específico para las actividades de PROA. Cumplimiento total: = 0,5 jornada diaria laboral en un hospital de <300 camas; = 0,8 jornada diaria laboral en un hospital >300 a < 500 camas; 1 jornada diaria laboral en un hospital de >500 camas. Cumplimiento parcial: no cumple con la relación. No Cumple: no existe personal d…	Cumple total	2	10
		1.2.3 Microbiólogo del PROA	1.2.3.a Existe un microbiólogo entrenado en optimización diagnóstica que participa del PROA?	Certificados; Documento con roles claramente definidos para los integrantes del Equipo PROA. Cumplimiento total: microbiólogo capacitado en PROA. Cumplimiento parcial: existe un microbiólogo pero no capacitado en PROA. No cumple: no existe un microbiólogo en el PROA.	Cumple total	2	10
			1.2.3.b Cuál es el tiempo protegido (asignado) o dedicado del microbiólogo para realizar actividades relacionadas con PROA?	Responda sobre el tiempo dedicado independientemente si se le asigna un salario específico para las actividades de PROA. Cumplimiento total: Apoya regularmente las actividades del PROA. Cumplimiento parcial: Apoya ocasionalmente las actividades del PROA. No cumple: No apoya al PROA.	Cumple total	2	10
		1.2.4 Enfermero en Prevención y Control de Infecciones	1.2.4.a Existe un Enfermero parte del grupo de prevención y control de infecciones que tenga disponibilidad para reuniones/asuntos relacionados con PROA?	Documento que certifica su participación en las reuniones del Comité de PROA. Cumplimiento total: Un representante de Control de Infecciones participa regularmente de las reuniones de PROA; Cumplimiento parcial: Un representante de Control de Infecciones participa ocasionalmente de las reuniones de PROA; No cumple: El representante de Control de Infecciones no participa de las reuniones de PROA.	Cumple total	2	10
		1.2.5 Médicos representantes de otras áreas	1.2.5.a Médicos representantes de otras unidades hospitalarias (UCI, Medicina, Pediatría, Obstetricia, Cirugía) participan de las reuniones/asuntos relacionados con PROA?	Documento que certifica su participación en las reuniones del Comité de PROA. Cumplimiento total: Todos los representantes de las principales áreas asistenciales participan regularmente de la mayoría de las reuniones de PROA; Cumplimiento parcial: No todos los representantes de las principales áreas asistenciales participan regularmente de las reuniones de PROA; No cumple: Los representantes de l…	Cumple total	2	10
		1.2.6 Representantes del Personal Asistencial de Enfermería	1.2.6.a Representantes del Personal Asistencial de Enfermería participan de las reuniones/asuntos relacionados con PROA?	Documento que certifica su participación en las reuniones del Comité de PROA. Cumplimiento total: Representante/s del Personal Asistencial de Enfermería participan regularmente de la mayoría de las reuniones de PROA; Cumplimiento parcial: Representante/s del Personal Asistencial de Enfermería participan ocasionalmente de las reuniones de PROA; No cumple: Los Representante/s del Personal Asistenci…	Cumple total	2	10
		1.2.7 Especialista en informática	1.2.7.a Existe un especialista en informática con tiempo protegido para asistir al PROA en la extracción de información y la elaboración de reportes (ej, datos de consumo de antimicrobianos, estadística de ocupación)?	Documento que certifica su participación en las reuniones del Comité de PROA. Cumplimiento total: El representante del área de informática participa regularmente de la mayoría de las reuniones de PROA; Cumplimiento parcial: El representante del área de informática participa ocasionalmente de las reuniones de PROA; No cumple: El representante del área de informática no participa de las reuniones d…	Cumple total	2	10
	1.3 Infraestructura	1.3.1 Espacio físico para la coordinación del PROA	1.3.1.a El Equipo PROA cuenta con una oficina o espacio físico asignado para el trabajo y reuniones requeridas con los recursos tecnológicos necesarios (teléfono, computador, escritorio)?	Evaluación del área. Cumplimiento total: el equipo PROA cuenta con todos los recursos requeridos en el indicador. Cumplimiento parcial: cuenta solo con algunos de los recursos requeridos en el indicador. No cumple: no tiene los recursos suficientes.	Cumple total	2	20
		1.3.2 Acceso a historias clínicas completamente digitalizadas	1.3.2.a El hospital dispone de historias clínicas digitalizadas que aseguran el acceso a los integrantes del PROA?	Entrevista, Revisión de Historias clínicas, Revisión de procesos. Cumplimiento total: el hospital cuenta con historia clínica digitalizada y el equipo PROA tiene acceso. Cumplimiento parcial: tiene historia clínica digitalizada, pero el equipo PROA tiene acceso limitado o inconsistente. No cumple: no tiene historia clínica digitalizada.	Cumple total	2	20
		1.3.3 Laboratorio de Microbiología	1.3.3.a El hospital cuenta con un laboratorio de microbiología propio calificado, o bien cuenta con acceso a un laboratorio externo calificado que provee los resultados?	Documento que acredite el acceso a Laboratorio de microbiología. Cumplimiento total: existe laboratorio de microbiología calificado en el hospital. Cumplimiento parcial: el laboratorio de microbiología está afuera del hospital. No cumple: no tiene laboratorio de microbiología.	Cumple total	2	20
			1.3.3.b El laboratorio de microbiología recibe y procesa las muestras los 7 días de la semana las 24 horas del día?	Documento que acredite el acceso a Laboratorio de microbiología. Cumplimiento total: cumple con el indicador. Cumplimiento parcial: recibe y procesa y las muestras todos los días pero no las 24 horas o funciona las 24 hs pero solo 5 días a la semana. No cumple: recibe y procesa las muestras menos de 24 hs y menos de 5 días de la semana.	Cumple total	2	20
		1.3.4 Soporte tecnológico (Tecnología de la Información)	1.3.4.a El hospital cuenta con recursos de tecnología para apoyar las actividades del PROA (ej., tableros de control, sistema de analísis de datos, sistemas de alertas)?	Entrevista, Revisión de Historias clínicas, Revisión de procesos. Cumplimiento total: Cuenta con los recursos suficientes para el monitoreo, seguimiento y evaluación del PROA. Cumplimiento parcial: cuenta con recursos insuficientes para el monitoreo, seguimiento y evaluación del PROA. No cumple: no cuenta con recursos tecnológicos.	Cumple total	2	20
2. Guías de práctica clínica	2.1 Pautas generales para la elaboración de guías clínicas	2.1.1 Pautas generales de las guías de práctica clínica	2.1.1.a El hospital tiene guías clínicas para el tratamiento de las enfermedades infecciosas, basadas en guías internacionales, regionales o nacionales?	Revisión de normas y Guías de Práctica Clínica. Cumplimiento total: todas las guias cumplen con el indicador sugerido. Cumplimiento parcial: solo algunas guias cumplen con el indicador sugerido. No cumple: ninguna guia cumple con el indicador sugerido.	Cumple total	2	12.5
			2.1.1.b Las guías son desarrolladas y/o adaptadas por consenso en equipos multidisciplinarios (ej. infectólogos, farmacólogos, intensivistas, especialistas, etc...?	Revisión de normas y Guías de Práctica Clínica. Cumplimiento total: todas las guías cumplen con el indicador sugerido. Cumplimiento parcial: solo algunas guías cumplen con el indicador sugerido. No cumple: ninguna guía cumple con el indicador sugerido.	Cumple parcial	1	6.25
			2.1.1.c Las guias son revisadas periódicamente (al menos cada dos años)?	Revisión de normas y Guías de Práctica Clínica. Cumplimiento total: todas las guías cumplen con el indicador sugerido. Cumplimiento parcial: solo algunas guías cumplen con el indicador sugerido. No cumple: ninguna guía cumple con el indicador sugerido.	Cumple total	2	12.5
			2.1.1.d Las guías se basan en la epidemiología y los patrones de sensibilidad locales para la recomendación del esquema empírico inicial?	Revisión de normas y Guías de Práctica Clínica. Cumplimiento total: todas las guias cumplen con el indicador sugerido. Cumplimiento parcial: solo algunas guias cumplen con el indicador sugerido. No cumple: ninguna guía cumple con el indicador sugerido.	Cumple total	2	12.5
			2.1.1.e 2.1.1.d Las guias incluyen criterios para el manejo ambulatorio y criterios para la internación de los pacientes?	Revisión de normas y Guías de Práctica Clínica. Cumplimiento total: todas las guías cumplen con el indicador sugerido. Cumplimiento parcial: solo algunas guías cumplen con el indicador sugerido. No cumple: ninguna guía cumple con el indicador sugerido.	Cumple total	2	12.5
			2.1.1.f Las guías clínicas incluyen recomendaciones sobre la duración del tratamiento antimicrobiano?	Revisión de normas y Guías de Práctica Clínica. Cumplimiento total: todas las guias cumplen con el indicador sugerido. Cumplimiento parcial: solo algunas guias cumplen con el indicador sugerido. No cumple: ninguna guia cumple con el indicador sugerido.	Cumple total	2	12.5
			2.1.1.g Las guías clínicas incluyen alternativas terapéuticas frente a la alergia a los beta-lacatámicos?	Revisión de normas y Guías de Práctica Clínica. Cumplimiento total: todas las guias cumplen con el indicador sugerido. Cumplimiento parcial: solo algunas guias cumplen con el indicador sugerido. No cumple: ninguna guia cumple con el indicador sugerido.	Cumple total	2	12.5
			2.1.1.h Las guías clínicas incluyen alternativas terapéuticas en pacientes embarazadas?	Revisión de normas y Guías de Práctica Clínica. Cumplimiento total: todas las guias cumplen con el indicador sugerido. Cumplimiento parcial: solo algunas guias cumplen con el indicador sugerido. No cumple: ninguna guia cumple con el indicador sugerido.	Cumple total	2	12.5
	2.2 Guías de práctica específicas	2.2 Guías de práctica específicas	2.2.1 Existe una guía para el manejo de la Neumonía adquirida en la comunidad?	Guía de práctica clínica, Fecha de la última actualización y forma de difusión (app, impreso, intranet, redes sociales, actividades presenciales) basadas en las pautas de elaboración de la sección 2.1. Cumplimiento total: la guía cumple con al menos cuatro de las siete pautas generales para la elaboración de guías. Cumplimiento parcial: la guía cumple solo con algunas de las pautas generales para…	Cumple total	2	9.09091
			2.2.10 Existe una guía para el manejo de las infecciones relacionadas a accesos vasculares?	Guía de práctica clínica, Fecha de la última actualización y forma de difusión (app, impreso, intranet, redes sociales, actividades presenciales) basadas en las pautas de elaboración de la sección 2.1. Cumplimiento total: la guía cumple con al menos cuatro de las siete pautas generales para la elaboración de guías. Cumplimiento parcial: la guía cumple solo con algunas de las pautas generales para…	Cumple total	2	9.09091
			2.2.11 Existe una guía para el manejo de la profilaxis quirúrgica?	Guía de práctica clínica, Fecha de la última actualización y forma de difusión (app, impreso, intranet, redes sociales, actividades presenciales) basadas en las pautas de elaboración de la sección 2.1. Cumplimiento total: la guía cumple con al menos cuatro de las siete pautas generales para la elaboración de guías. Cumplimiento parcial: la guía cumple solo con algunas de las pautas generales para…	Cumple total	2	9.09091
			2.2.2 Existe una guía para el manejo de la Neumonía adquirida en el hospital (incluyendo neumonía asociada a ventilación mecánica)?	Guía de práctica clínica, Fecha de la última actualización y forma de difusión (app, impreso, intranet, redes sociales, actividades presenciales) basadas en las pautas de elaboración de la sección 2.1. Cumplimiento total: la guía cumple con al menos cuatro de las siete pautas generales para la elaboración de guías. Cumplimiento parcial: la guía cumple solo con algunas de las pautas generales para…	Cumple total	2	9.09091
			2.2.3 Existe una guía para el manejo de la Infección del tracto urinario?	Guía de práctica clínica, Fecha de la última actualización y forma de difusión (app, impreso, intranet, redes sociales, actividades presenciales) basadas en las pautas de elaboración de la sección 2.1. Cumplimiento total: la guía cumple con al menos cuatro de las siete pautas generales para la elaboración de guías. Cumplimiento parcial: la guía cumple solo con algunas de las pautas generales para…	Cumple total	2	9.09091
			2.2.4 Existe una guía para el manejo de las Infecciones de piel y partes blandas?	Guía de práctica clínica, Fecha de la última actualización y forma de difusión (app, impreso, intranet, redes sociales, actividades presenciales) basadas en las pautas de elaboración de la sección 2.1. Cumplimiento total: la guía cumple con al menos cuatro de las siete pautas generales para la elaboración de guías. Cumplimiento parcial: la guía cumple solo con algunas de las pautas generales para…	Cumple total	2	9.09091
			2.2.5 Existe una guía para el manejo de la Infección intra-abdominal?	Guía de práctica clínica, Fecha de la última actualización y forma de difusión (app, impreso, intranet, redes sociales, actividades presenciales) basadas en las pautas de elaboración de la sección 2.1. Cumplimiento total: la guía cumple con al menos cuatro de las siete pautas generales para la elaboración de guías. Cumplimiento parcial: la guía cumple solo con algunas de las pautas generales para…	Cumple total	2	9.09091
			2.2.6 Existe una guía para el manejo de la Sepsis sin foco claro?	Guía de práctica clínica, Fecha de la última actualización y forma de difusión (app, impreso, intranet, redes sociales, actividades presenciales) basadas en las pautas de elaboración de la sección 2.1. Cumplimiento total: la guía cumple con al menos cuatro de las siete pautas generales para la elaboración de guías. Cumplimiento parcial: la guía cumple solo con algunas de las pautas generales para…	Cumple parcial	1	4.54545
			2.2.7 Existe una guía para el manejo de las infecciones en huéspedes inmunocomprometidos y su profilaxis primaria y secundaria?	Guía de práctica clínica, Fecha de la ultima actualización y forma de difusión (app, impreso, intranet, redes sociales, actividades presenciales) basadas en las pautas de elaboración de la sección 2.1. Cumplimiento total: la guía cumple con al menos cuatro de las siete pautas generales para la elaboración de guías. Cumplimiento parcial: la guía cumple solo con algunas de las pautas generales para…	Cumple total	2	9.09091
			2.2.8 Existe una guía para el tratamiento de las infecciones por microorganismos multirresistentes (ej. Staphylococcus aureus resistente a la meticilina; Enteroco resistente a vancomicina; Enterobacteriales BLEE; Enterobacteriales resistentes a carbapenemes; Bacilos Gram negativos no fermentadores multirresistentes)?	Guía de práctica clínica, Fecha de la última actualización y forma de difusión (app, impreso, intranet, redes sociales, actividades presenciales) basadas en las pautas de elaboración de la sección 2.1. Cumplimiento total: existen guías para el manejo de la mayoría de los MMDR. Cumplimiento parcial: existen guías sólo para el manejo de algunos de los MMDR. No cumple: no existen guías para el manej…	Cumple parcial	1	4.54545
			2.2.9 Existe una guía para el manejo de la infección por C. difficile?	Guía de práctica clínica, Fecha de la última actualización y forma de difusión (app, impreso, intranet, redes sociales, actividades presenciales) basadas en las pautas de elaboración de la sección 2.1. Cumplimiento total: la guía cumple con al menos cuatro de las siete pautas generales para la elaboración de guías. Cumplimiento parcial: la guía cumple solo con algunas de las pautas generales para…	Cumple total	2	9.09091
3. Estrategias para optimizar la prescripción de antimicrobianos	3.1 Intervenciones generales	3.1.1 Documentación de la prescripción	3.1.1.a El hospital tiene una política que recomienda a los prescriptores a documentar en la historia clínica o durante la prescripción de un antimicrobiano la dosis, duración y el motivo de la indicación?	Revisión de la política escrita y observación directa de historias clínicas. Cumplimiento total: la política cumple con todos los requisitos del indicador. Cumplimiento parcial: la política cumple solo con alguno de los requisitos.	Cumple parcial	1	10
		3.1.2 Vademecum hospitalario	3.1.2.a Un miembro del PROA participa de las decisiones respecto de la inclusión/exclusión de antimicrobianos en el Vademecum hospitalario o listado básico de antimicrobianos?	Acta de revisión del Vademecum hospitalario listado básico de antimicrobianos. Cumplimiento total: El miembro de PROA participa regularmente de las decisiones. Cumplimiento parcial: El miembro parcial participa solo de algunas decisiones. No cumple: el PROA no participa de las decisiones.	Cumple total	2	20
		3.1.3 Listado de antimicrobianos actualizado en forma continua	3.1.3.a Tiene su institución un listado de antimicrobianos disponible en todo el hospital o al menos en algunas unidades específicas?	Listado de actualizado de antimicrobianos disponible en todo el hospital. Cumplimiento total: el listado de antimicrobianos esta actualizado y disponible a los prescriptores de todo el hospital. Cumplimiento parcial: el listado de antimicrobianos no está actualizado o disponible a los prescriptores de todo el hospital. No cumple: no existe listado de antimicrobianos.	Cumple parcial	1	10
		3.1.4 Acceso a nuevos antimicrobianos	3.1.4.a Tiene el hospital acceso regular a nuevos antimicrobianos (por ejemplo, nuevos beta-lactámicos/inhibidores de beta-lactamasas, cefiderocol, nuevos aminoglucósidos)?	Listado de actualizado de antimicrobianos disponible en todo el hospital. Cumplimiento total: El hospital tiene acceso regular a nuevos antimicrobianos. Cumplimiento parcial: El hospital tiene un acceso limitado a nuevos antimicrobianos. No cumple: no hay acceso a nuevos antimicrobianos.	Cumple total	2	20
		3.1.4 Sistema de consulta con miembros del equipo PROA	3.1.4.a Existe un miembro del equipo de PROA disponible para consultas por parte de los prescriptores por algún medio, disponible en todo el hospital o al menos en algunas unidades específicas?	Entrevista, normas, y observación directa. Cumplimiento total: al menos un miembro del equipo PROA disponible regularmente durante la jornada laboral para todo el hospital. Cumplimiento parcial: El miembro del equipo PROA se encuentra disponible sólo parcialmente durante la jornada diaria laboral. No cumple: no existe disponibilidad.	Cumple parcial	1	10
	3.2 Intervenciones específicas	3.2.1 Optimización diagnóstica	3.2.1.a El laboratorio de microbiología hace uso de reportes de susceptibilidad selectivos o en cascada (ejemplo: informe con antibióticos seleccionados en los reportes de sensibilidad)?	Revisión de reportes. Ejemplo: informe con antibióticos seleccionados en los reportes de sensibilidad. Cumplimiento total: el laboratorio dispone de reglas consensuadas con el equipo PROA para los reportes de sensibilidad. Cumplimiento parcial: el laboratorio dispone de reglas no consensuadas con el equipo PROA. No cumple: no existen reglas.	Cumple total	2	6.25
			3.2.1.b Se encuentran disponibles y se utilizan tests de diagnóstico rápido para pasar precozmente del esquema antimicrobiano empírico al dirigido (ej. PCR múltiple)?	Equipamiento disponible en el laboratorio de microbiología. Cumplimiento total: existen tests de diagnóstico rápido disponibles las 24 horas. Cumplimiento parcial: existen con disponibilidad limitada. No cumple: no existen.	Cumple parcial	1	3.125
			3.2.1.c El laboratorio de microbiología dispone de tecnología para identificar los mecanismos de resistencia más relevantes (ej, productor de beta-lactamasas de espectro extendido, carbapenemasas)?	Cumplimiento total: el laboratorio de microbiología identifica regularmente los mecanismos de resistencia. Cumplimiento parcial: el laboratorio de microbiología identifica ocasionalmente los mecanismos de resistencia. No cumple: no identifica mecanismos de resistencia.	Cumple total	2	6.25
		3.2.10 Alertas para evitar terapia duplicada	3.2.10.a Existen alertas en situaciones donde la terapia puede ser innecesariamente duplicada (ej. cobertura anti-anaeróbica doble), disponible en todo el hospital o al menos en algunas unidades específicas?	Entrevista, normas, revisión de historias clínicas y observación directa. Cumplimiento total: se dispone regularmente de alertas para una o todas las áreas del hospital. Cumplimiento parcial: no se dispone regularmente de alertas. No cumple: no existen alertas.	Cumple parcial	1	3.125
		3.2.11 Monitoreo Terapéutico de Drogas	3.2.11.a Se realiza monitoreo terapéutico de drogas (ej. vancomicina; aminoglucósidos) en las situaciones clínicas requeridas?	Entrevista, normas, revisión de historias clínicas y observación directa. Cumplimiento total: se monitorea regularmente. Cumplimiento parcial: no se monitorea regularmente. No cumple: no se monitorea.	Cumple total	2	6.25
		3.2.12 Uso de aminoglucósidos en dosis única	3.212.a Se prioriza el uso de aminoglucósidos en dosis única en las situaciones recomendadas?	Entrevista, normas, revisión de historias clínicas y observación directa. Cumplimiento total: existe una política definida para monodsois y se cumple regularmente. Cumplimiento parcial: no existe un política definida para monodosis y/o no se cumple regularmente. No Cumple: no se usa aminoglucosidos en monodosis.	Cumple parcial	1	3.125
		3.2.13 Eventos adversos e interacciones medicamentosas asociada a antimicrobianos	3.2.13.a Tiene acceso a fuentes de información para la prevención e identificación de eventos adversos e interacciones medicamentosas relacionadas al uso de antimicrobianos?	Fuentes de información consultadas. Cumplimiento total: hay acceso regular a fuentes de información actualizadas. Cumplimiento parcial: hay acceso ocasional a fuentes de información. No cumple: no existe acceso a este tipo de información.	Cumple total	2	6.25
		3.2.2 Pre-autorización para dispensar antimicrobianos restringidos	3.2.2.a Se requiere pre-autorización por parte de un miembro del equipo PROA para ciertos antimicrobianos previo a la dispensación (incluidos los de reserva de la clasificación de la OMS)?	Listado de antimicrobianos restringidos y accesibilidad al mismo. Listar por grupos los antimicrobianos restringidos en el campo de observaciones. Cumplimiento total: existe pre-autorización para antimicrobianos de reserva para todo el hospital. Cumplimiento parcial: solo para algunas áreas. No cumple: no existe proceso de pre-autorización.	Cumple parcial	1	3.125
			3.2.2.b La aprobación para el uso de antimicrobianos restringidos se realiza a lo largo de la jornada laboral?	Cumplimiento total: La aprobación se realiza a lo largo de todo el día; Cumplimiento parcial: La aprobación se realiza sólo durante algunas horas de día; No cumple: La aprobación no se realiza a tiempo; No Aplica: No existe lista de antimicrobianos restringidos que requiere pre-autorización.	Cumple total	2	6.25
		3.2.3 Rondas diarias	3.2.3.a Se realizan rondas diarias conjuntas entre los miembros del Equipo PROA y los médicos tratantes para optimizar el uso de los antimicrobianos en pacientes con infecciones relevantes en todo el hospital o al menos en algunas unidades específicas?	Cumplimiento total: las rondas se realizan regularmente con representantes del equipo PROA y del equipo asistencial. Cumplimiento parcial: las rondas se realizan ocasionalmente. No cumple: no se realizan rondas.	Cumple parcial	1	3.125
		3.2.4 Recomendaciones del equipo PROA	3.2.4.a Las recomendaciones de cualquiera de los integrantes del equipo PROA son valoradas y consideradas por los integrantes del equipo tratante?	Cumplimiento total: las recomendaciones son valoradas y consideradas la mayor parte de las veces. Cumplimiento parcial: las recomendaciones son valoradas y consideradas solo ocasionalmente. No cumple: no se valoran o consideran las recomendaciones.	Cumple total	2	6.25
		3.2.5 Auditoría prospectiva con retroalimentación	3.2.5.a Algún miembro del equipo PROA revisa prescripciones de antimicrobianos y brinda sugerencias específicas dentro de las primeras 48-72 horas posteriores a la iniciación de la terapia en su hospital?	Entrevista, normas, revisión de historias clínicas y observación directa. Cumplimiento total: las auditorias se realizan regularmente con representantes del equipo PROA y del equipo asistencial. Cumplimiento parcial: las auditorias se realizan ocasionalmente. No cumple: no se realizan auditorias.	Cumple parcial	1	3.125
		3.2.6 Auto-stop	3.2.6.a Se realiza la interrupción de dispensación de antimicrobianos por parte de farmacia "auto-stop" (por ejemplo, para profilaxis quirúrgicas, duración prolongada, etc.), disponible en todo el hospital o al menos en algunas unidades específicas?	Entrevista, normas, revisión de historias clínicas y observación directa. Cumplimiento total: se realiza auto-stop regularmente. Cumplimiento parcial: no se realizan regularmente. No cumple: no se realiza auto-stop.	Cumple total	2	6.25
		3.2.7 Paso de antibióticos a vía oral	3.2.7.a Se realiza el cambio automático de la terapia antimicrobiana de vía intravenosa a vía oral en situaciones apropiadas, disponible en todo el hospital o al menos en algunas unidades específicas?	Entrevista, normas, revisión de historias clínicas y observación directa. Cumplimiento total: se realiza regularmente. Cumplimiento parcial: no se realizan regularmente. No cumple: no se realiza.	Cumple parcial	1	3.125
		3.2.8 Optimización de la dosis para microorganismos de susceptibilidad reducida (resistencia intermedia)	3.2.8.a Se promueve la optimización de la dosis de los antimicrobianos (farmacocinética / farmacodinámica) para optimizar el tratamiento de organismos con sensibilidad reducida, a través de las guías clínicas o acceso a farmacéutico disponible en todo el hospital o al menos en algunas unidades específicas?	Entrevista, normas, revisión de historias clínicas y observación directa. Cumplimiento total: se realiza regularmente por parte del equipo PROA. Cumplimiento parcial: no se realizan regularmente. No cumple: no se realiza.	Cumple total	2	6.25
		3.2.9 Ajuste de la dosis de antimicrobianos en disfunción orgánica	3.2.9.a Los farmacéuticos colaboran en el ajuste de dosis de antimicrobianos en casos de disfunción orgánica (insuficiencia renal o hepática), disponible en todo el hospital o al menos en algunas unidades específicas?	Entrevista, normas, revisión de historias clínicas y observación directa. Cumplimiento total: se realiza regularmente. Cumplimiento parcial: no se realizan regularmente. No cumple: no se realiza.	Cumple parcial	1	3.125
4. Monitoreo y Reportes	4.1 Gestión de la información	4.1.1 Sistemas de reportes	4.1.1.a El equipo PROA reporta periódicamente resultados de sus proyectos a nivel de todo el hospital o solo a unidades específicas?	Informe periódico/Reporte anual. Cumplimiento total: el PROA reporta los resultados para todo el hospital. Cumplimiento parcial: el PROA reporta resultados solo para algunas áreas. No Cumple: el PROA no reporta.	Cumple total	2	14.2857
			4.1.1.b El PROA comunica de manera efectiva a los prescriptores sobre cambios en las guías clinicas, aparición de nuevos mecanismos de resistencia, quiebres de stock, y/o modificaciones en el Vademecum hospitalario en relación a los antimicrobianos?	Evaluación del sistema de reportes. Cumplimiento total: el equipo PROA comunica efectivamente a los prescriptores la mayoría de la información relevante del indicador. Cumplimiento parcial: el equipo PROA comunica a los prescriptores solo algunos de los puntos relevantes del indicador. No cumple: el equipo PROA no comunica a los prescriptores este tipo de información.	Cumple parcial	1	7.14286
			4.1.1.c Existe un sistema disponible para la recolección y análisis de datos que permite informes "ad hoc" y generación de alertas (ej. detección de nuevos mecanismos de resistencia, aumento inesperado del consumo de un antimicrobiano, reportes de farmacovigilancia relacionados al uso de antimicrobianos), a nivel de todo el hospital o sólo aplicado a unidades específicas?	Evaluación del sistema de reportes. Cumplimiento total: existe un sistema disponible que permite la recolección y análisis rápido de los datos. Cumplimiento parcial: existe un sistema disponible pero no es utilizado cuando se requiere. No cumple: no existe el sistema.	Cumple total	2	14.2857
		4.1.2 Reportes microbiológicos	4.1.2.a El laboratorio de microbiología reporta oportunamente el resultado de los cultivos y el antibiograma del microorganismo aislado?	Reportes de cultivo y sensibilidad. Cumplimiento total: Microbiología reporta oportunamente los resultados para todo el hospital. Cumplimiento parcial: Microbiología reporta los resultados ocasionalmente o solo para algunas áreas. No cumple: Microbiología no reporta los resultados.	Cumple parcial	1	7.14286
			4.1.2.b El laboratorio de microbiología reporta oportunamente el resultado de cultivos con antibiogramas selectivos o en cascada para el microorganismo aislado (ej. no reportar sensibilidad a "fluoroquinolonas" cuando hay antibióticos alternativos sensibles de menor impacto)?	Reportes de cultivo y sensibilidad. Cumplimiento total: Microbiología reporta regularmente los resultados con antibiogramas selectivos o en cascada para todo el hospital. Cumplimiento parcial: Microbiología reporta los resultados ocasionalmente o solo para algunas áreas. No cumple: Microbiología no reporta resultados de esta manera.	Cumple total	2	14.2857
		4.1.3 Patrón microbiológico	4.1.3.a La institución analiza y difunde al menos anualmente información sobre la microbiología hospitalaria por tipo de infección?	Informe periódico/Reporte anual. Cumplimiento total: Microbiología reporta regularmente los resultados para todo el hospital. Cumplimiento parcial: Microbiología reporta los resultados ocasionalmente o solo para algunas áreas. No cumple: Microbiología no reporta resultados.	Cumple parcial	1	7.14286
		4.1.4 Sensibilidad/resistencia antimicrobiana	4.1.4.a La institución analiza y difunde al menos anualmente información sobre la sensibilidad/resistencia microbiológica por tipo de infección?	Informe periódico/Reporte anual. Cumplimiento total: Microbiología reporta regularmente los resultados para todo el hospital. Cumplimiento parcial: Microbiología reporta los resultados ocasionalmente o sólo para algunas áreas. No cumple: Microbiología no reporta estos resultados.	Cumple total	2	14.2857
	4.2 Indicadores de consumo y costos	4.2.1 Monitoreo del consumo de antimicrobianos se realiza de acuerdo con las normas e indicadores internacionales.	4.2.1.a El hospital monitorea regularmente el consumo de antimicrobianos de acuerdo con las normas e indicadores internacionales a nivel institucional y/o por unidad asistencial?	Reportes periódicos y/o anuales con evaluación de tendencias. Cumplimiento total: el consumo se monitorea de manera regular y en todo el hospital. Cumplimiento parcial: el consumo se monitorea irregularmente y/o sólo en algunas áreas. No cumple: no se monitorea el consumo de antimicrobianos.	Cumple parcial	1	10
			4.2.1.b El monitoreo se realiza a través de las Dosis Diarias Definidas (DDD) y/o Días de Tratamiento Antimicrobiano (DOT)?	Reportes periódicos y/o anuales con evaluación de tendencias (consignar la unidad de medida en observaciones). Cumplimiento total: se utiliza DOT en areas pediátricas y DDD o DOT en el resto del hospital. Cumplimiento parcial: se utiliza DOT y/o DDD sólo en algunas áreas. No cumple: no utiliza ni DDD o DOT.	Cumple total	2	20
		4.2.2 Costos de antimicrobianos	4.2.2.a El hospital monitorea el costo de los antimicrobianos a través del costo de adquisición a nivel institucional y/o por unidad asistencial?	Reportes periódicos y/o anuales con evaluación de tendencias. Cumplimiento total: se monitorea el costo de todos los antimicrobianos y para todas las áreas del hospital. Cumplimiento parcial: solo se monitorea el costo de algunos antimicrobianos y/o en algunas áreas. No cumple: no se monitorea el costo de los antimicrobianos.	Cumple parcial	1	10
		4.2.3 Provisión de medicamentos y aseguramiento de la calidad	4.2.3.a El hospital monitorea la provisión regular de antimicrobianos y reporta al Comité de PROA el desabastecimiento, quiebre de stock y/o problemas de calidad con antimicrobianos esenciales?	Reportes periódicos y/o anuales con evaluación de tendencias. Cumplimiento total: el indicador se monitorea y reporta regularmente y para todo el hospital. Cumplimiento parcial: se monitorea y reporta ocasionalmente. No cumple: el indicador no se monitorea ni se reporta.	Cumple total	2	20
		4.2.4 Análisis de indicadores de consumo de antimicrobianos	4.2.4.a La institución analiza y difunde periódicamente los indicadores de consumo y/o costos para detectar problemas asociados al uso de antimicrobianos y evaluar el impacto de las intervenciones?	Reportes mensuales y/o anuales con evaluación de tendencias. Cumplimiento total: el indicador se monitorea regularmente y para todo el hospital. Cumplimiento parcial: se monitorea ocasionalmente y/o para algunas áreas. No cumple: el indicador no se monitorea.	Cumple parcial	1	10
	4.3 Indicadores de proceso	4.3.1 Registro de la prescripción de antimicrobianos en la historia clínica	4.3.1.a El programa evalúa el nivel de adherencia a la política de registro médico de la prescripción de un antimicrobiano a través de cortes de prevalencia (dosis, duración e motivo de la indicación), a nivel de todo el hospital o sólo aplicado a unidades específicas?	Reportes mensuales y/o anuales con evaluación de tendencias. Cumplimiento total: el indicador se monitorea regularmente y para todo el hospital. Cumplimiento parcial: se monitorea ocasionalmente y/o para algunas áreas. No cumple: el indicador no se monitorea.	Cumple total	2	33.3333
		4.3.2 Monitoreo de la adherencia a las Guias de Práctica Clínica	4.3.2.a El programa evalúa el nivel de adherencia a las Guias de Práctica Clínica, a través de cortes de prevalencia a nivel de todo el hospital o sólo aplicado a unidades específicas?	Reportes mensuales y/o anuales con evaluación de tendencias. Cumplimiento total: el indicador se monitorea regularmente y para todo el hospital. Cumplimiento parcial: se monitorea ocasionalmente y/o para algunas áreas. No cumple: el indicador no se monitorea.	Cumple parcial	1	16.6667
		4.3.3 Monitoreo de la adherencia a las intervenciones específicas	4.3.3.a El programa evalúa el nivel de adherencia a las intervenciones específicas implementadas, a través de cortes de prevalencia a nivel de todo el hospital o sólo aplicado a unidades especificas (ej. optimización de uso de vancomicina)?	Reportes mensuales y/o anuales con evaluación de tendencias. Cumplimiento total: el indicador se monitorea formalmente en base a lo definido por el equipo PROA. Cumplimiento parcial: el indicador se monitorea informalmente. No cumple: el indicador no se monitorea.	Cumple total	2	33.3333
	4.4 Indicadores de impacto	4.4.1 Infecciones adquiridas en la institución no duplicadas por Microorganismos multirresistentes	4.4.1.a El hospital monitorea las tasas de infección por microorganismos multirresistentes, a nivel de todo el hospital o sólo aplicado a unidades específicas?	Reportes mensuales y/o anuales con evaluación de tendencias. Cumplimiento total: el indicador se monitorea regularmente y para todo el hospital. Cumplimiento parcial: se monitorea ocasionalmente y/o para algunas áreas. No cumple: el indicador no se monitorea.	Cumple parcial	1	16.6667
		4.4.2 Infecciones adquiridas en la institución por Clostridioides difficile	4.4.2.a El hospital monitorea las tasas de infección por Clostridioides difficile, a nivel de todo el hospital o sólo aplicado a unidades específicas?	Reportes mensuales y/o anuales con evaluación de tendencias. Cumplimiento total: el indicador se monitorea regularmente y para todo el hospital. Cumplimiento parcial: se monitorea ocasionalmente y/o para algunas áreas. No cumple: el indicador no se monitorea.	Cumple total	2	33.3333
		4.4.3 Otros indicadores de impacto	4.4.3.a El hospital monitorea otros indicadores de impacto asociados al PROA (ej. tiempo de internación, mortalidad cruda, re-internaciones), a nivel de todo el hospital o sólo aplicado a unidades específicas?	Reportes mensuales y/o anuales con evaluación de tendencias. Cumplimiento total: el indicador se monitorea regularmente y para todo el hospital. Cumplimiento parcial: se monitorea ocasionalmente y/o para algunas áreas. No cumple: el indicador no se monitorea.	Cumple parcial	1	16.6667
5. Educación y Entrenamiento	5.1 Capacitación y educación del personal asistencial	5.1.1 Capacitación del Equipo PROA	5.1.1.a Los miembros del equipo PROA reciben entrenamiento regular sobre principios, desarrollo, implementación y evaluación de los programas para optimizar el uso de antimicrobianos?	Certificados, Reporte de personas capacitadas. Cumplimiento total: Todos los miembros del Equipo PROA son capacitados regularmente; Cumplimiento parcial: sólo algunos miembros del Equipo PROA son capacitados; No cumple: Los miembros del Equipo PROA no reciben capacitación regular	Cumple total	2	14.2857
		5.1.2 Capacitación de los trabajadores de la salud	5.1.2.a El personal de salud recibe capacitación en estrategias de comunicación para brindar una mejor calidad de servicios (comunicación con supervisores, colegas, subordinados, pacientes y familiares)?	Controlar programas de capacitación. Cumplimiento total: la mayoría del personal es capacitado en estrategias de comunicación. Cumplimiento parcial: solo algunos trabajadores son capacitados en estrategias de comunicación. No cumple: el personal no es capacitado en estrategias de comunicación.	Cumple parcial	1	7.14286
			5.1.2.b Los prescriptores reciben una comunicación directa y personalizada sobre cómo pueden mejorar su prescripción de antimicrobianos, a nivel de todo el hospital o al menos en algunas unidades específicas?	Entrevista, evaluación del sistema de reportes. Cumplimiento total: Todos los prescriptores son informados regularmente sobre estrategias para mejorar el uso de antimicrobianos; Cumplimiento parcial: sólo algunos prescriptores son informados o la información es brindada en forma irregular; No cumple: Los prescriptores no reciben información en forma regular	Cumple total	2	14.2857
			5.1.2.c Existe un programa de inducción específico para cada tipo de personal asistencial nuevo dirigido a mejorar las prácticas de prescripción de antimicrobianos?	Presentación del programa, Reporte de personas capacitadas. Cumplimiento total: El personal asistencial es inducido con una capacitación específica de acuerdo a su rol al ingreso a la institución sobre las mejores prácticas para optimizar el uso de antimicrobianos; Cumplimiento parcial: No se realiza una capacitación específica para cada rol del personal asistencial al ingreso a la institución; N…	Cumple parcial	1	7.14286
			5.1.2.d Existe un programa de educación periódica sobre el uso optimizado de antimicrobianos a los prescriptores, a nivel de todo el hospital o al menos en algunas unidades específicas?	Presentación del programa, Reporte de personas capacitadas. Cumplimiento total: El personal asistencial es capacitado en el tema periódicamente; Cumplimiento parcial: El personal asistencial es capacitado ocasionalmente; No cumple: El personal asistencial no es capacitado en el tema	Cumple total	2	14.2857
			5.1.2.e Las capacitaciones al personal de salud incluyen estrategias sobre cómo recabar información sobre alergia a los antimicrobianos y el manejo de estos casos?	Presentación del programa, Reporte de personas capacitadas. Cumplimiento total: El personal asistencial es capacitado en el tema periódicamente; Cumplimiento parcial: El personal asistencial es capacitado ocasionalmente; No cumple: El personal asistencial no es capacitado en el tema	Cumple parcial	1	7.14286
			5.1.2.f La capacitación del personal de enfermería incluye educación sobre estabilidad y formas de administración de los antimicrobianos?	Presentación del programa, Reporte de personas capacitadas. Cumplimiento total: El personal asistencial es capacitado en el tema periódicamente; Cumplimiento parcial: El personal asistencial es capacitado ocasionalmente; No cumple: El personal asistencial no es capacitado en el tema	Cumple total	2	14.2857
	5.2 Educación a pacientes, familiares y la comunidad	5.2.1 Educación a pacientes, familiares y a la comunidad	5.2.1.a Su hospital ofrece educación/Información sobre el uso optimizado de antimicrobianos a los pacientes y sus familiares al momento del alta?	Documentos de educación. Cumplimiento total: El hospital ofrece sistemáticamente información, al momento del alta, a todos los pacientes y/o familiares con antimicrobianos sobre el uso apropiado de los mismos; Cumplimiento parcial: El hospital ofrece ocasionalmente información; No cumple: El hospital no ofrece información, al momento del alta, a todos los pacientes y/o familiares con antimicrobia…	Cumple parcial	1	25
			5.2.1.b El Equipo PROA desarrolla campañas anuales de concientización sobre el uso responsable de los antimicrobianos y el riesgo de la resistencia microbiana?	Campañas sobre concientización. Cumplimiento total: El Equipo PROA desarrolla al menos una vez al año campañas de concientización; Cumplimiento parcial: El Equipo PROA desarrolla ocasionalmente (meno de una vez por año) campañas de concientización. No cumple: El Equipo PROA no desarrolla campañas de concientización.	Cumple total	2	50
	5.3 Clima de trabajo y seguridad	5.3.1 Equipos de trabajo	5.3.1.a La institución propicia el trabajo en equipo en todas las áreas a través del empoderamiento de todos los trabajadores de la salud?	Identificar estrategias institucionales orientadas al trabajo en equipo (ej. capacitación en comunicación y trabajo en equipo, empoderamiento de enfermería). Cumplimiento total: las estrategias de trabajo en equipo existen y se implementan regularmente. Cumplimiento parcial: las estrategias existen pero se implementan irregularmente. No cumple: no existen estrategias de trabajo en equipo.	Cumple parcial	1	16.6667
		5.3.2 Encuesta seguridad del paciente	5.3.2.a Su hospital conduce periódicamente encuestas sobre cultura de la seguridad en la atención a los pacientes?	Chequear la fecha de la última encuesta. Cumplimiento total: se realizan encuestas periódicas (al menos cada dos años). Cumplimiento parcial: sólo se realizan encuestas ocasionales. No cumple: no se realizan encuestas sobre la seguridad de los pacientes	Cumple total	2	33.3333
		5.3.3 Reporte de incidentes	5.3.3.a Su hospital dispone de un sistema que permita el reporte anónimo de eventos relacionados con la seguridad del paciente?	Chequear sistema/s de reporte disponibles. Cumplimiento total: existen mecanismos que facilitan el reporte de incidentes (eventos) de manera "no punitiva" y hay seguimiento de los mismos. Cumple parcial: existe un mecanismo pero no es anónimo, o no es "no punitivo" o no tiene seguimiento. No cumple: no existe un mecanismo formal de reporte de incidentes (eventos).	Cumple parcial	1	16.6667

## Sheet: Tabla
Table. Self-Assessment scores by domains and components
Secciones	Componentes	Puntaje
		Secciones	Componentes
1. Soporte administrativo, Equipo PROA e Infraestructura	1.1 Apoyo de la Alta Dirección y Responsabilidad	98.1481	94.4444
	1.2 Recursos humanos		100
	1.3 Infraestructura		100
2. Guías de práctica clínica	2.1 Pautas generales para la elaboración de guías clínicas	92.3295	93.75
	2.2 Guías de práctica específicas		90.9091
3. Estrategias para optimizar la prescripción de antimicrobianos	3.1 Intervenciones generales	72.5	70
	3.2 Intervenciones específicas		75
4. Monitoreo y Reportes	4.1 Gestión de la información	74.6429	78.5714
	4.2 Indicadores de consumo y costos		70
	4.3 Indicadores de proceso		83.3333
	4.4 Indicadores de impacto		66.6667
5. Educación y Entrenamiento	5.1 Capacitación y educación del personal asistencial	73.4127	78.5714
	5.2 Educación a pacientes, familiares y la comunidad		75
	5.3 Clima de trabajo y seguridad		66.6667
	GLOBAL SCORE	82.2066
